# Supplementary material for: Description of a new species of Metabemisia Takahashi, 1963 from China (Hemiptera, Aleyrodidae)
Source: Zookeys. 2016 Jul 11;(604):41–8. doi: 10.3897/zookeys.604.8203 (PMC4978019; doi:10.3897/zookeys.604.8203)
Supplement: XML Treatment for Metabemisia [file zookeys.604.8203-treatment1.xml]

<!DOCTYPE tp:taxon-treatment
  PUBLIC "-//TaxonX//DTD Taxonomic Treatment Publishing DTD v0 20100105//EN" "tax-treatment-NSO.dtd">
<tp:taxon-treatment xmlns:tp="http://www.plazi.org/taxpub"><tp:treatment-meta><kwd-group><label>Taxon classification</label><kwd><named-content content-type="kingdom">Animalia</named-content></kwd><kwd><named-content content-type="order">Hemiptera</named-content></kwd><kwd><named-content content-type="family">Aleyrodidae</named-content></kwd></kwd-group><mixed-citation publication-type="journal"><person-group><name><surname>Wang</surname><given-names>Ji-Rui</given-names></name><name><surname>Du</surname><given-names>Yu-Zhou</given-names></name></person-group><article-title>Description of a new species of <italic><tp:taxon-name><tp:taxon-name-part taxon-name-part-type="genus">Metabemisia</tp:taxon-name-part></tp:taxon-name></italic> Takahashi, 1963 from China (<tp:taxon-name><tp:taxon-name-part taxon-name-part-type="order">Hemiptera</tp:taxon-name-part></tp:taxon-name>, <tp:taxon-name><tp:taxon-name-part taxon-name-part-type="family">Aleyrodidae</tp:taxon-name-part></tp:taxon-name>)</article-title><source>Zookeys</source><day>11</day><month>7</month><year>2016</year><volume>2016</volume><issue>604</issue><fpage>41</fpage><lpage>48</lpage><pub-id pub-id-type="doi">10.3897/zookeys.604.8203</pub-id></mixed-citation></tp:treatment-meta><tp:nomenclature><tp:taxon-name>
            <tp:taxon-name-part taxon-name-part-type="genus">Metabemisia</tp:taxon-name-part>
          </tp:taxon-name><tp:taxon-authority>Takahashi</tp:taxon-authority><tp:nomenclature-citation-list><tp:nomenclature-citation><tp:taxon-name>
                <tp:taxon-name-part taxon-name-part-type="genus">Metabemisia</tp:taxon-name-part>
              </tp:taxon-name><comment>Takahashi, 1963: 52. Type species: <tp:taxon-name><tp:taxon-name-part taxon-name-part-type="genus">Metabemisia</tp:taxon-name-part> <tp:taxon-name-part taxon-name-part-type="species">distylii</tp:taxon-name-part></tp:taxon-name>, by monotypy.</comment></tp:nomenclature-citation></tp:nomenclature-citation-list></tp:nomenclature><tp:treatment-sec sec-type="diagnosis" id="SECID0E3JAC"><title>Diagnosis.</title><p>Puparium elliptical, with a single row of submarginal setae, <italic><tp:taxon-name><tp:taxon-name-part taxon-name-part-type="genus">Metabemisia</tp:taxon-name-part> <tp:taxon-name-part taxon-name-part-type="species">distylii</tp:taxon-name-part></tp:taxon-name></italic> and <italic><tp:taxon-name><tp:taxon-name-part taxon-name-part-type="genus">Metabemisia</tp:taxon-name-part> <tp:taxon-name-part taxon-name-part-type="species">filicis</tp:taxon-name-part></tp:taxon-name></italic> bear ten pairs of submarginal setae while <italic><tp:taxon-name><tp:taxon-name-part taxon-name-part-type="genus">Metabemisia</tp:taxon-name-part> <tp:taxon-name-part taxon-name-part-type="species">palawana</tp:taxon-name-part></tp:taxon-name></italic> bears 14 pairs. Vasiform orifice elongate-cordate to triangular, much longer than wide, the trapezoidal operculum occupying about half of orifice (<xref ref-type="bibr" rid="B14">Takahashi 1963</xref>; <xref ref-type="bibr" rid="B9">Martin and Camus 2001</xref>). This genus resembles <italic><tp:taxon-name><tp:taxon-name-part taxon-name-part-type="genus">Parabemisia</tp:taxon-name-part></tp:taxon-name></italic> Takahashi in the shape of puparium and the presence of a row of submarginal setae, but can be distinguished by the lingula wanting lateral tubercles and in the presence of caudal tracheal cleft. It also resembles <italic><tp:taxon-name><tp:taxon-name-part taxon-name-part-type="genus">Neomaskellia</tp:taxon-name-part></tp:taxon-name></italic> Quaintance &amp; Baker, but differ in the characters of vasiform orifice.</p><!--PageBreak--></tp:treatment-sec><ref-list><ref id="B14"><mixed-citation xmlns:xlink="http://www.w3.org/1999/xlink" xlink:type="simple">
          <person-group><name name-style="western"><surname>Takahashi</surname><given-names>R</given-names></name></person-group> (<year>1963</year>) <article-title>Some species of <tp:taxon-name><tp:taxon-name-part taxon-name-part-type="family">Aleyrodidae</tp:taxon-name-part></tp:taxon-name> from Japan (<tp:taxon-name><tp:taxon-name-part taxon-name-part-type="suborder">Homoptera</tp:taxon-name-part></tp:taxon-name>).</article-title> <source>Kontyû</source> <volume>31</volume>: <fpage>49</fpage>–<lpage>57</lpage>.</mixed-citation></ref><ref id="B9"><mixed-citation xmlns:xlink="http://www.w3.org/1999/xlink" xlink:type="simple">
          <person-group><name name-style="western"><surname>Martin</surname><given-names>JH</given-names></name><name name-style="western"><surname>Camus</surname><given-names>JM</given-names></name></person-group> (<year>2001</year>) <article-title>Whiteflies (<tp:taxon-name><tp:taxon-name-part taxon-name-part-type="suborder">Sternorrhyncha</tp:taxon-name-part></tp:taxon-name>, <tp:taxon-name><tp:taxon-name-part taxon-name-part-type="family">Aleyrodidae</tp:taxon-name-part></tp:taxon-name>) colonising ferns (<tp:taxon-name><tp:taxon-name-part taxon-name-part-type="phylum">Pteridophyta</tp:taxon-name-part></tp:taxon-name>: <tp:taxon-name><tp:taxon-name-part taxon-name-part-type="class">Filicopsida</tp:taxon-name-part></tp:taxon-name>), with descriptions of two new <italic><tp:taxon-name><tp:taxon-name-part taxon-name-part-type="genus">Trialeurodes</tp:taxon-name-part></tp:taxon-name></italic> and one new <italic><tp:taxon-name><tp:taxon-name-part taxon-name-part-type="genus">Metabemisia</tp:taxon-name-part></tp:taxon-name></italic> species from south-east Asia.</article-title> <source>Zootaxa</source> <volume>2</volume>: <fpage>1</fpage>–<lpage>19</lpage>.</mixed-citation></ref></ref-list></tp:taxon-treatment>
