# Supplementary material for: Description of a new species of Metabemisia Takahashi, 1963 from China (Hemiptera, Aleyrodidae)
Source: Zookeys. 2016 Jul 11;(604):41–8. doi: 10.3897/zookeys.604.8203 (PMC4978019; doi:10.3897/zookeys.604.8203)
Supplement: XML Treatment for Metabemisia leguminosa [file zookeys.604.8203-treatment2.xml]

<!DOCTYPE tp:taxon-treatment
  PUBLIC "-//TaxonX//DTD Taxonomic Treatment Publishing DTD v0 20100105//EN" "tax-treatment-NSO.dtd">
<tp:taxon-treatment xmlns:tp="http://www.plazi.org/taxpub"><tp:treatment-meta><kwd-group><label>Taxon classification</label><kwd><named-content content-type="kingdom">Animalia</named-content></kwd><kwd><named-content content-type="order">Hemiptera</named-content></kwd><kwd><named-content content-type="family">Aleyrodidae</named-content></kwd></kwd-group><mixed-citation publication-type="journal"><person-group><name><surname>Wang</surname><given-names>Ji-Rui</given-names></name><name><surname>Du</surname><given-names>Yu-Zhou</given-names></name></person-group><article-title>Description of a new species of <italic><tp:taxon-name><tp:taxon-name-part taxon-name-part-type="genus">Metabemisia</tp:taxon-name-part></tp:taxon-name></italic> Takahashi, 1963 from China (<tp:taxon-name><tp:taxon-name-part taxon-name-part-type="order">Hemiptera</tp:taxon-name-part></tp:taxon-name>, <tp:taxon-name><tp:taxon-name-part taxon-name-part-type="family">Aleyrodidae</tp:taxon-name-part></tp:taxon-name>)</article-title><source>Zookeys</source><day>11</day><month>7</month><year>2016</year><volume>2016</volume><issue>604</issue><fpage>41</fpage><lpage>48</lpage><pub-id pub-id-type="doi">10.3897/zookeys.604.8203</pub-id></mixed-citation></tp:treatment-meta><tp:nomenclature><tp:taxon-name>
            <tp:taxon-name-part taxon-name-part-type="genus">Metabemisia</tp:taxon-name-part>
            <tp:taxon-name-part taxon-name-part-type="species">leguminosa</tp:taxon-name-part>
            <object-id xmlns:xlink="http://www.w3.org/1999/xlink" content-type="zoobank" xlink:type="simple">http://zoobank.org/CAFBAA3C-E0BA-45D5-8BD7-90DE08FB377E</object-id>
          </tp:taxon-name><tp:taxon-status xmlns:xlink="http://www.w3.org/1999/xlink" xlink:type="simple">sp. n.</tp:taxon-status><xref ref-type="fig" rid="F1">Figs 1–4</xref><xref ref-type="fig" rid="F2">, 5–9</xref><xref ref-type="fig" rid="F3">, 10–11</xref><xref ref-type="fig" rid="F4">, 12</xref></tp:nomenclature><tp:treatment-sec sec-type="type locality" id="SECID0EMNAC"><title>Type locality.</title><p>China, Hainan Island, Wuzhishan Mountain, <named-content xmlns:xlink="http://www.w3.org/1999/xlink" content-type="dwc:verbatimCoordinates" xlink:type="simple"><named-content content-type="geo-json" specific-use="{&#34;type&#34;:&#34;Point&#34;,&#34;coordinates&#34;:[109.650000,18.850000]}" id="NCID0EVNAC" xlink:type="simple">18°51'N, 109°39'E</named-content></named-content>, 561 m, on Leguminous herb, 18.v.2012, leg. JR Wang.</p></tp:treatment-sec><tp:treatment-sec sec-type="type material" id="SECID0E1NAC"><title>Type material.</title><p>Holotype: China, Hainan Island, Wuzhishan Mountain, <named-content xmlns:xlink="http://www.w3.org/1999/xlink" content-type="dwc:verbatimCoordinates" xlink:type="simple"><named-content content-type="geo-json" specific-use="{&#34;type&#34;:&#34;Point&#34;,&#34;coordinates&#34;:[109.650000,18.850000]}" id="NCID0EDOAC" xlink:type="simple">18°51'N, 109°39'E</named-content></named-content>, 561 m, 1 puparium on slide, on leguminous herb, 18.v.2012, leg. J R Wang (WZS-NO.1), deposited in <named-content xmlns:xlink="http://www.w3.org/1999/xlink" content-type="dwc:institutional_code" xlink:type="simple">YZU</named-content>.</p><p>Paratypes: Fifteen paratypes, same data as the holotype, 15 puparia on 15 slides, (WZS-NO.2–4: <abbrev xmlns:xlink="http://www.w3.org/1999/xlink" content-type="institution" xlink:title="Natural History Museum" id="ABBRID0E1OAC" xlink:type="simple">BMNH</abbrev>-1, <abbrev xmlns:xlink="http://www.w3.org/1999/xlink" content-type="institution" xlink:title="Zoological Survey of India" id="ABBRID0E6OAC" xlink:type="simple">ZSI</abbrev>-2); (WZS-NO.5–16: <abbrev xmlns:xlink="http://www.w3.org/1999/xlink" content-type="institution" xlink:title="Shanghai Entomological Museum, Chinese Academy of Sciences" id="ABBRID0EIPAC" xlink:type="simple">SHEM</abbrev>-2, <named-content xmlns:xlink="http://www.w3.org/1999/xlink" content-type="dwc:institutional_code" xlink:type="simple">YZU</named-content>-10). 17 dry puparia on leguminous leaves with above collection data available at <named-content xmlns:xlink="http://www.w3.org/1999/xlink" content-type="dwc:institutional_code" xlink:type="simple">YZU</named-content>.</p></tp:treatment-sec><tp:treatment-sec sec-type="diagnosis" id="SECID0E4PAC"><title>Diagnosis.</title><p>This species is characterized by the submarginal area with ten pairs of subequal longsetae (Figs <xref ref-type="fig" rid="F1">2</xref>, <xref ref-type="fig" rid="F2">6</xref>), about 74.6–93.6µm,the presence of 4–5 rows of very small distinct pore along the margin (Figs <xref ref-type="fig" rid="F1">1</xref>, <xref ref-type="fig" rid="F2">5</xref>), the absence of the first abdominal setae, and the thoracic tracheal pores being indistinct, the submedian depressions are particularly distinct on abdominal segment I–VI (Fig. <xref ref-type="fig" rid="F2">7</xref>), vasiform orifice triangular (Figs <xref ref-type="fig" rid="F1">4</xref>, <xref ref-type="fig" rid="F2">8</xref>), longer than wide, lingula with a pair of apical setae (Figs <xref ref-type="fig" rid="F1">4</xref>, <xref ref-type="fig" rid="F2">8</xref>).</p><fig id="F1" position="float" orientation="portrait"><label>Figures 1–4.</label><caption><p>
          <italic><tp:taxon-name><tp:taxon-name-part taxon-name-part-type="genus">Metabemisia</tp:taxon-name-part> <tp:taxon-name-part taxon-name-part-type="species">leguminosa</tp:taxon-name-part></tp:taxon-name></italic> sp. n., holotype puparium, China (Hainan). <bold>1</bold> puparium, dorsal (right) and ventral (left) views <bold>2</bold> submarginal seta <bold>3</bold> margin <bold>4</bold> vasiform orifice. Scale bars: 0.1 mm (<bold>1</bold>); 0.02 mm (<bold>2</bold>); 0.04 mm (<bold>3</bold>); 0.03 mm (<bold>4</bold>).</p></caption><graphic xmlns:xlink="http://www.w3.org/1999/xlink" xlink:href="zookeys-604-041-g001.jpg" position="float" orientation="portrait" xlink:type="simple" id="oo_95285.jpg"/></fig><fig id="F2" position="float" orientation="portrait"><label>Figures 5–9.</label><caption><p>Scanning Electron Microscope (<abbrev xmlns:xlink="http://www.w3.org/1999/xlink" xlink:title="Scanning Electron Microscope" id="ABBRID0E5CAE" xlink:type="simple">SEM</abbrev>) photographs of <italic><tp:taxon-name><tp:taxon-name-part taxon-name-part-type="genus">Metabemisia</tp:taxon-name-part> <tp:taxon-name-part taxon-name-part-type="species">leguminosa</tp:taxon-name-part></tp:taxon-name></italic> sp. n., China (Hainan) <bold>5</bold> puparium, dorsal view <bold>6</bold> margin and submarginal setae <bold>7</bold> the sub-median depressions on abdominal segments <bold>8</bold> vasiform orifice <bold>9</bold> empty pupal case, dorsal view.</p></caption><graphic xmlns:xlink="http://www.w3.org/1999/xlink" xlink:href="zookeys-604-041-g002.jpg" position="float" orientation="portrait" xlink:type="simple" id="oo_95286.jpg"/></fig></tp:treatment-sec><tp:treatment-sec sec-type="description" id="SECID0E2DAE"><title>Description.</title><p>
            <bold>Puparia (fourth instar).</bold> Body yellowish, elliptical, 581–723 µm long, 306–395 µm wide, broadest at the metathoracic region. Margin crenulate (Figs <xref ref-type="fig" rid="F1">3</xref>, <xref ref-type="fig" rid="F2">6</xref>), 23–25 crenulations in 0.1 mm. Approximately 4–5 rows of very small distinct papillae present along the margin. Paired anterior and posterior marginal setae 19–24 µm and 18–22 µm long, respectively.</p><p>Dorsum. Submarginal area with ten pairs of long setae, nine of which are subequal in length, about 72.3–76.8 µm, each arising from a small tubercle; caudal setae 90.6–95.4 µm; cephalic setae 41.7–44.8 µm; eighth abdominal setae 8.1–8.8 µm long, first abdominal setae absent. Longitudinal and transverse molting sutures all reaching the margin. A pair of sub-median depressions present on each thoracic and abdominal segment I–VI, approximately 43.3 µm apart. Abdominal segments I–VI nearly equal in length, while abdominal segment VII only about half of abdominal segment VIII, less than half as long as abdominal segment VI.</p><p>Vasiform orifice. Triangular, distinctly longer than wide, 62.1–64.6 µm long, 42.6–45.2 µm wide; operculum inverted trapezoid, covering nearly half the orifice, 25.8–29.1 µm long, 32.1–35.2 µm wide. Lingula exposed, knobbed, expand at the base, 13.1–16.2 µm long, 14.2–17.8 µm wide, nearly reaching the hind margin of the orifice, with a pair of apical setae, 10.8–13.1 µm in length. Caudal furrow distinct.</p><p>Venter. Thoracic tracheal folds and pores not discernible. Ventral abdominal setae placed on either side of anterior angles of vasiform orifice, finely pointed and 7–9 µm long, 67 µm apart. Adhesive pads present at apex of legs.</p><p>
            <bold>Third instar</bold> (Figs <xref ref-type="fig" rid="F3">10–11</xref>). yellowish, elliptical, about 514–558µm long, 289–303µm wide, the other morphological characteristics are basically identical with the puparia except the vasiform orifice region. The operculum (Fig. <xref ref-type="fig" rid="F3">11</xref>) protruded in the central part, about 18.6–20.3 µm long, 34.9–36.7 µm wide, and covering about half <!--PageBreak-->of the orifice. Lingula (Fig. <xref ref-type="fig" rid="F3">11</xref>) particularly developed and upward, extending beyond the hind margin of the orifice, about double the length of operculum, 40.7–42.1 µm long; with a pair of apical setae, about 17.4–18.6 µm long.</p><fig id="F3" position="float" orientation="portrait"><label>Figures 10–11.</label><caption><p>Scanning Electron Microscope (<abbrev xmlns:xlink="http://www.w3.org/1999/xlink" xlink:title="Scanning Electron Microscope" id="ABBRID0E5FAE" xlink:type="simple">SEM</abbrev>) photographs of <italic><tp:taxon-name><tp:taxon-name-part taxon-name-part-type="genus">Metabemisia</tp:taxon-name-part> <tp:taxon-name-part taxon-name-part-type="species">leguminosa</tp:taxon-name-part></tp:taxon-name></italic> sp. n., China (Hainan) <bold>10</bold> third instar, dorsal view <bold>11</bold> vasiform orifice of third instar.</p></caption><graphic xmlns:xlink="http://www.w3.org/1999/xlink" xlink:href="zookeys-604-041-g003.jpg" position="float" orientation="portrait" xlink:type="simple" id="oo_95287.jpg"/></fig><fig id="F4" position="float" orientation="portrait"><label>Figure 12.</label><caption><p>The live images of <italic><tp:taxon-name><tp:taxon-name-part taxon-name-part-type="genus">Metabemisia</tp:taxon-name-part> <tp:taxon-name-part taxon-name-part-type="species">leguminosa</tp:taxon-name-part></tp:taxon-name></italic> sp. n., China (Hainan). <bold>A</bold> puparium, dorsal view <bold>B</bold> empty pupal case, dorsal view.</p></caption><graphic xmlns:xlink="http://www.w3.org/1999/xlink" xlink:href="zookeys-604-041-g004.jpg" position="float" orientation="portrait" xlink:type="simple" id="oo_95288.jpg"/></fig></tp:treatment-sec><tp:treatment-sec sec-type="Other instars" id="SECID0EQHAE"><title>Other instars.</title><p>Unknown.</p></tp:treatment-sec><tp:treatment-sec sec-type="host" id="SECID0EVHAE"><title>Host plants.</title><p>
            <tp:taxon-name><tp:taxon-name-part taxon-name-part-type="family">Leguminosae</tp:taxon-name-part></tp:taxon-name>.</p></tp:treatment-sec><tp:treatment-sec sec-type="distribution" id="SECID0EAIAE"><title>Distribution.</title><p>China (Hainan Island).</p><!--PageBreak--></tp:treatment-sec><tp:treatment-sec sec-type="biology" id="SECID0EGIAE"><title>Biology.</title><p>Specimens were found in clusters of 5–8 per leaf, centrally on the under surface of leaves. No evident signs of damage have been noted on the host plant. No parasitoids were obtained from the puparia. No ant attendance was observed.</p></tp:treatment-sec><tp:treatment-sec sec-type="etymology" id="SECID0ELIAE"><title>Etymology.</title><p>The species name was derived from the family name of the host plant; adjective.</p><!--PageBreak--><!--PageBreak--></tp:treatment-sec></tp:taxon-treatment>
